# Supplementary material for: Whole Genome Sequencing Applied in Familial Hamartomatous Polyposis Identifies Novel Structural Variations
Source: Genes (Basel). 2022 Aug 8;13(8):1408. doi: 10.3390/genes13081408 (PMC9407864; doi:10.3390/genes13081408)
Supplement: Supplementary file 1 [file genes-13-01408-s001.zip › Supplementary Table S2.xlsx]

## Sheet: Sheet1
Input					Affected Transcripts
NC_000010.10:g.87852798_88575769inv					NC_000010.10(GRID1_v001):c.-449620_726+45778inv|NC_000010.10(BMPR1A_v001):c.-664146_-267-22853inv|NC_000010.10(BMPR1A_v002):c.-664251_-372-22853inv|NC_000010.10(GRID1-AS1_v001):n.*485826_*1208797inv|NC_000010.10(LDB3_v001):c.-573831_*83036inv|NC_000010.10(LDB3_v002):c.-575553_*83036inv|NC_000010.10(LDB3_v003):c.-575553_*83036inv|NC_000010.10(LDB3_v004):c.-575553_*105745inv|NC_000010.10(LDB3_v005)…
NC_000019.9:g.1206071_1274737inv					NC_000019.9(MIDN_v001):c.-42996_*17466inv|NC_000019.9(MIDN_v002):c.-42996_*17466inv|NC_000019.9(MIDN_v003):c.-42996_*17466inv|NC_000019.9(CIRBP_v001):c.-63345_*2295inv|NC_000019.9(CIRBP_v002):n.-63196_3023inv|NC_000019.9(CIRBP_v003):c.-63345_*2295inv|NC_000019.9(CIRBP_v004):c.-63345_*427inv|NC_000019.9(CIRBP_v005):n.-63196_3191inv|NC_000019.9(STK11_v001):c.-842_*47162inv|NC_000019.9(STK11_v002):c…
NC_000010.10:g.88611710_88871320del					NC_000010.10(SNCG_v001):c.-105851_*148633del|NC_000010.10(SNCG_v002):c.-105851_*148578del|NC_000010.10(SNCG_v003):c.-106400_*148578del|NC_000010.10(SNCG_v004):c.-106745_*148578del|NC_000010.10(SNCG_v005):c.-104110_*148633del|NC_000010.10(MMRN2_v001):c.-154022_*84790del|NC_000010.10(MMRN2_v002):c.-154327_*84790del|NC_000010.10(AGAP11_v001):c.-117883_*101658del|NC_000010.10(AGAP11_v002):c.-119992_*…
NM_004329.2:c.1419del					NM_004329.2(BMPR1A_v001):c.1419del
